# Supplementary material for: Real-World and Patient-Reported Outcomes of Dupilumab and Other Biological Drugs for Chronic Obstructive Pulmonary Disease—A Systematic Review
Source: Diagnostics (Basel). 2024 Oct 26;14(21):2390. doi: 10.3390/diagnostics14212390 (PMC11545442; doi:10.3390/diagnostics14212390)
Supplement: Supplementary file 1 [file diagnostics-14-02390-s001.zip]

Archive with 1 entries (1 files):
- diagnostics-3241103-supplementary.pdf
